# Supplementary material for: Genetic Polymorphism in the Amaranthaceae Species in the Context of Stress Tolerance
Source: Plants (Basel). 2023 Oct 3;12(19):3470. doi: 10.3390/plants12193470 (PMC10575142; doi:10.3390/plants12193470)
Supplement: Supplementary file 1 [file plants-12-03470-s001.zip]

Archive with 1 entries (1 files):
- plants-2551725-supplementary.pdf
